# Supplementary material for: Analysis of clinical features and genetic variants in Chinese children with pyridoxine-dependent epilepsy: a case series study
Source: Front Neurol. 2025 Sep 4;16:1609600. doi: 10.3389/fneur.2025.1609600 (PMC12443544; doi:10.3389/fneur.2025.1609600)
Supplement: Supplementary file 4 [file Table_1.xlsx]

## Sheet: HGMD专业版数据库
基因名称	基因坐标	参考碱基	突变碱基	突变信息	hgvs描述		疾病名称	可信度标签	参考文献
ALDH7A1	5:125930772-125930772	G	C	Ala40Gly	119C>G	C	Epilepsy, pyridoxine-dependent	DM	Coughlin,et al.J Inherit Metab Dis,42,353,2019[PMID:30043187]
ALDH7A1	5:125885928-125885928	T	A	Ile459Phe	1375A>T	C	Epilepsy, pyridoxine-dependent	DM?	Scharer,et al.J Inherit Metab Dis,33,571,2010[PMID:20814824]|22784480|30043187
ALDH7A1	5:125880712-125880712	C	A	IVS17 as G-T -1	1566-1G>T	J	Epilepsy, pyridoxine-dependent	DM	Plecko,et al.Hum Mutat,28,19,2007[PMID:17068770]|29286531|30043187|31440721|31589614|31623504|31990480|36011376
ALDH7A1	5:125929042-125929042	C	T	IVS2 ds G-A +1	246+1G>A	J	Epilepsy, pyridoxine-dependent	DM	Scharer,et al.J Inherit Metab Dis,33,571,2010[PMID:20814824]|25525159|30043187|31589614
ALDH7A1	5:125887824-125887824	C	CT	ins 1 bp codon 402	1205_1206insA	插入	Epilepsy, pyridoxine-dependent	DM	Coughlin,et al.J Inherit Metab Dis,42,353,2019[PMID:30043187]
ALDH7A1	5:125928422-125928422	C	G	IVS2 as G-C -1	247-1G>C	J	Epilepsy, pyridoxine-dependent	DM	Coughlin,et al.J Inherit Metab Dis,42,353,2019[PMID:30043187]|31440721
ALDH7A1	5:125929077-125929077	G	A	Pro71Leu	212C>T	C	Epilepsy, pyridoxine-dependent	DM	Jiao,et al.Dev Med Child Neurol,62,315,2019[PMID:31737911]
ALDH7A1	5:125880694-125880699	TTACTG	T	del 5 bp codon 526	1578_1582delCAGTA	缺失	Epilepsy, pyridoxine-dependent	DM	Coughlin,et al.J Inherit Metab Dis,42,353,2019[PMID:30043187]
ALDH7A1	5:125895028-125895028	T	G	IVS10 as A-C -2	914-2A>C	J	Epilepsy	DM	Truty,et al.Epilepsia Open,4,397,2019[PMID:31440721]
ALDH7A1	5:125885678-125885678	A	T	Cys478Ser	1432T>A	C	Alpha-AASA dehydrogenase deficiency	DM	Salomons,et al.Ann Neurol,62,414,2007[PMID:17721876]|24613284|29661537|30043187|35782612
ALDH7A1	#NA:#NA-#NA	#NA	#NA	deletion ~6kb incl ex. 14-17		缺失	Epilepsy, pyridoxine-dependent	DM	Mefford,et al.Neurology,85,756,2015[PMID:26224730]
ALDH7A1	5:125918563-125918563	C	A	Gly166Val	497G>T	C	Epilepsy, pyridoxine-dependent	DM?	Scharer,et al.J Inherit Metab Dis,33,571,2010[PMID:20814824]|28087462
ALDH7A1	5:125896810-125896810	C	CTT	ins 2 bp codon 293	876_877dupAA	插入	Epilepsy, pyridoxine-dependent	DM	Alfadhel,et al.Orphanet J Rare Dis,11,126,2016[PMID:27629047]|30043187
ALDH7A1	5:125903979-125903980	CT	C	del 1 bp codon 281	842delA	缺失	Epilepsy, pyridoxine-dependent	DM	Mills,et al.Brain,133,2148,2010[PMID:20554659]
ALDH7A1	5:125930696-125930696	T	A	IVS1 ds A-T +3	192+3A>T	J	Epilepsy, pyridoxine-dependent	DM	Kanno,et al.Mol Genet Metab,91,384,2007[PMID:17433748]|29455050|32695065
ALDH7A1	5:125889996-125889996	C	T	Val395Met	1183G>A	C	Epilepsy, pyridoxine-dependent	DM	Coughlin,et al.J Inherit Metab Dis,42,353,2019[PMID:30043187]
ALDH7A1	5:125918613-125918613	C	A	Glu149Asp	447G>T	C	Epilepsy, pyridoxine-dependent	DM	Friedman,et al.Dev Med Child Neurol,56,1106,2014[PMID:24942048]
ALDH7A1	5:125889987-125889987	C	A	Gly398Trp	1192G>T	C	Epilepsy, pyridoxine-dependent	DM	Peng,et al.CNS Neurosci Ther,25,14,2019[PMID:29933521]|31965297|32712949|35715422
ALDH7A1	5:125912878-125912889	CTGCTCAATCAG	C	del 11 bp codon 178	532_542delCTGATTGAGCA	缺失	Epilepsy, pyridoxine-dependent	DM	Coughlin,et al.J Inherit Metab Dis,42,353,2019[PMID:30043187]|31440721
ALDH7A1	5:125885630-125885630	C	G	Gly494Arg	1480G>C	C	Epilepsy, pyridoxine-dependent	DM	Bennett,et al.Epilepsia,50,1167,2009[PMID:19128417]|28832562|29453417|30043187
ALDH7A1	5:125918667-125918667	C	G	IVS4 as G-C -1	394-1G>C	J	Epilepsy, pyridoxine-dependent	DM	Coughlin,et al.J Inherit Metab Dis,42,353,2019[PMID:30043187]
ALDH7A1	#NA:#NA-#NA	#NA	#NA	deletion ex. 17-18		缺失	Epilepsy, pyridoxine-dependent	DM	Oliveira,et al.Epileptic Disord,15,400,2013[PMID:24184718]
ALDH7A1	5:125903953-125903953	A	G	Phe290Ser	869T>C	C	Epilepsy, pyridoxine-dependent	DM	Cirillo,et al.Pediatrics,136,e257,2015[PMID:26101365]
ALDH7A1	5:125912846-125912846	G	A	Thr192Met	575C>T	C	Epilepsy and/or neurodevelopmental disorders	DM	Lindy,et al.Epilepsia,59,1062,2018[PMID:29655203]|30043187|34426522
ALDH7A1	5:125885644-125885644	C	T	Gly489Glu	1466G>A	C	Epilepsy, pyridoxine-dependent	DM	Coughlin,et al.J Inherit Metab Dis,42,353,2019[PMID:30043187]
ALDH7A1	5:125903974-125903974	C	T	Gly283Asp	848G>A	C	Epilepsy, pyridoxine-dependent	DM	Bennett,et al.Epilepsia,50,1167,2009[PMID:19128417]|28087462|30043187
ALDH7A1	5:125912855-125912855	C	T	Gly189Glu	566G>A	C	Epilepsy, pyridoxine-dependent	DM	Coci,et al.Mol Cell Probes,32,18,2017[PMID:27856333]
ALDH7A1	5:125889978-125889978	C	A	IVS13 ds G-T +1	1200+1G>T	J	Epilepsy, pyridoxine-dependent	DM	Coughlin,et al.J Inherit Metab Dis,42,353,2019[PMID:30043187]|31440721
ALDH7A1	5:125891618-125891618	C	A	IVS12 ds G-T +5	1093+5G>T	J	Epilepsy	DM?	Won,et al.Front Neurol,11,612,2020[PMID:32695065]|29455050
ALDH7A1	5:125885939-125885939	A	G	Leu455Pro	1364T>C	C	Epilepsy, pyridoxine-dependent	DM	Tlili,et al.Mol Biol Rep,40,487,2013[PMID:23054014]|29661537|30043187
ALDH7A1	5:125885634-125885634	A	AG	ins 1 bp codon 492	1475_1476insC	插入	Epileptic encephalopathy, early onset	DM	Kothur,et al.Seizure,59,132,2018[PMID:29852413]
ALDH7A1	5:125929050-125929050	A	C	Val80Gly	239T>G	C	Epilepsy, pyridoxine-dependent	DM	Haidar,et al.Seizure,57,32,2018[PMID:29547829]
ALDH7A1	5:125930856-125930857	GC	G	del 1 bp codon 12	34delG	缺失	Epilepsy	DM	Truty,et al.Epilepsia Open,4,397,2019[PMID:31440721]
ALDH7A1	5:125930698-125930698	C	T	IVS1 ds G-A +1	192+1G>A	J	Epilepsy, pyridoxine-dependent	DM	Friedman,et al.Dev Med Child Neurol,56,1106,2014[PMID:24942048]
ALDH7A1	5:125912858-125912858	A	G	Val188Ala	563T>C	C	Epilepsy, pyridoxine-dependent	DM	Jiao,et al.Dev Med Child Neurol,62,315,2019[PMID:31737911]
ALDH7A1	#NA:#NA-#NA	#NA	#NA	deletion ex. 4		缺失	Epilepsy, pyridoxine-dependent	DM	Coughlin,et al.J Inherit Metab Dis,42,353,2019[PMID:30043187]
ALDH7A1	5:125882050-125882050	C	T	Asp511Asn	1531G>A	C	Epilepsy, pyridoxine-dependent	DM	Xue,et al.Epilepsy Res,118,1,2015[PMID:26555630]|31737911
ALDH7A1	5:125887806-125887806	A	C	Tyr408Term	1224T>G	C	Epilepsy, pyridoxine-dependent	DM	Mills,et al.Nat Med,12,307,2006[PMID:16491085]|25525159
ALDH7A1	5:125903988-125903988	C	T	Val278Val	834G>A	C	Alpha-AASA dehydrogenase deficiency	DM	Salomons,et al.Ann Neurol,62,414,2007[PMID:17721876]|23022070|23430810|28973083|29852413|35782612
ALDH7A1	#NA:#NA-#NA	#NA	#NA	deletion 1.7kb incl ex. 7		缺失	Epilepsy, pyridoxine-dependent	DM	Mefford,et al.Neurology,85,756,2015[PMID:26224730]
ALDH7A1	5:125890086-125890086	C	G	IVS12 as G-C -1	1094-1G>C	J	Epilepsy, pyridoxine-dependent	DM	Al Teneiji,et al.Metab Brain Dis,32,443,2017[PMID:27882480]
ALDH7A1	5:125929105-125929111	AAAAGGA	CAAAGGG	del 7 bp / ins 7 bp non-coding DNA	193-15_193-9delTCCTTTTinsCCCTTTG	缺失	Epilepsy, pyridoxine-dependent	DM	Bennett,et al.Epilepsia,50,1167,2009[PMID:19128417]|30043187
ALDH7A1	5:125882034-125882034	T	C	Tyr516Cys	1547A>G	C	Epileptic encephalopathy, early onset	DM	Kothur,et al.Seizure,59,132,2018[PMID:29852413]|30043187|31164858|31487502|31737911|31965297|32173089|32712949|33822359|34120799|34145886|35495162|355
ALDH7A1	5:125918553-125918557	CAAGA	C	del 4 bp codon 168	503_506delTCTT	缺失	Seizures, folinic-acid responsive	DM	Gallagher,et al.Ann Neurol,65,550,2009[PMID:19142996]|30043187
ALDH7A1	5:125894954-125894954	C	T	Arg329Lys	986G>A	C	Epilepsy, pyridoxine-dependent	DM	Jiao,et al.Dev Med Child Neurol,62,315,2019[PMID:31737911]
ALDH7A1	#NA:#NA-#NA	#NA	#NA	deletion incl. ex. 6		缺失	Epilepsy, pyridoxine-dependent	DM	Coughlin,et al.J Inherit Metab Dis,42,353,2019[PMID:30043187]
ALDH7A1	5:125885936-125885936	G	C	Ser456Term	1367C>G	C	Epilepsy, pyridoxine-dependent	DM	Coughlin,et al.J Inherit Metab Dis,42,353,2019[PMID:30043187]
ALDH7A1	5:125903996-125903996	T	G	Thr276Pro	826A>C	C	Epilepsy and/or neurodevelopmental disorders	DM	Lindy,et al.Epilepsia,59,1062,2018[PMID:29655203]|30043187
ALDH7A1	5:125903989-125903990	AC	A	del 1 bp codon 278	832delG	缺失	Epileptic encephalopathy	DM	Mathis,et al.J Inherit Metab Dis,39,733,2016[PMID:27342130]
ALDH7A1	#NA:#NA-#NA	#NA	#NA	deletion incl ex. 7		缺失	Epilepsy	DM	Truty,et al.Epilepsia Open,4,397,2019[PMID:31440721]
ALDH7A1	5:125914330-125914330	C	<DEL>	deletion incl. ex. 5	388_518-1428del5299	缺失	Epilepsy, infantile-onset	DM	Boonsimma,et al.Eur J Hum Genet,31,179,2023[PMID:36198807]
ALDH7A1	5:125904001-125904001	C	T	Gly274Glu	821G>A	C	Epilepsy, pyridoxine-dependent	DM	Coughlin,et al.J Inherit Metab Dis,42,353,2019[PMID:30043187]
ALDH7A1	5:125912837-125912837	T	C	Asn195Ser	584A>G	C	Epilepsy, pyridoxine-dependent	DM	Bennett,et al.Epilepsia,50,1167,2009[PMID:19128417]|24789515|24848745|30043187|31302938|31589614|34426522|34495967
ALDH7A1	#NA:#NA-#NA	#NA	#NA	insertion 40 bp		插入	Epilepsy, pyridoxine-dependent	DM	Chau,et al.NPJ Genom Med,7,23,2022[PMID:35314707]
ALDH7A1	5:125881622-125881622	C	<DEL>	deletion 1937 bp incl. ex. 17	1490-1468_1565+393del1937	缺失	Epilepsy, pyridoxine-dependent	DM	Kanno,et al.Mol Genet Metab,91,384,2007[PMID:17433748]
ALDH7A1	5:125906553-125906553	T	C	IVS7 as A-G -2	696-2A>G	J	Epilepsy, pyridoxine-dependent	DM	Plecko,et al.Hum Mutat,28,19,2007[PMID:17068770]
ALDH7A1	5:125918538-125918538	C	T	IVS5 ds G-A +5	517+5G>A	J	Epilepsy, pyridoxine-dependent	DM	Striano,et al.Epilepsia,50,933,2009[PMID:18717709]|30043187
ALDH7A1	5:125918644-125918645	AT	A	del 1 bp codon 139	415delA	缺失	Epilepsy, pyridoxine-dependent	DM	Coughlin,et al.J Inherit Metab Dis,42,353,2019[PMID:30043187]
ALDH7A1	5:125918591-125918591	C	G	Ala157Pro	469G>C	C	Epilepsy, pyridoxine-dependent	DM?	Mills,et al.Brain,133,2148,2010[PMID:20554659]|28087462
ALDH7A1	5:125930749-125930749	G	GT	ins 1 bp codon 48	141_142insA	插入	Epilepsy, pyridoxine-dependent	DM?	Kluger,et al.Neuropediatrics,39,276,2008[PMID:19294602]
ALDH7A1	5:125885956-125885956	A	T	Asn449Lys	1347T>A	C	Seizures, folinic-acid responsive	DM	Gallagher,et al.Ann Neurol,65,550,2009[PMID:19142996]
ALDH7A1	5:125894966-125894966	G	T	Thr325Lys	974C>A	C	Epilepsy, pyridoxine-dependent	DM	Bennett,et al.Epilepsia,50,1167,2009[PMID:19128417]|22784480|30043187
ALDH7A1	5:125894988-125894988	C	G	Ala318Pro	952G>C	C	Epilepsy, pyridoxine-dependent	DM	Yang,et al.PLoS One,9,e92803,2014[PMID:24664145]|31737911
ALDH7A1	5:125930732-125930732	G	A	Gly53Gly	159C>T	C	Epilepsy, pyridoxine-dependent	DM	P?rez,et al.Epilepsia,54,239,2013[PMID:23350806]
ALDH7A1	5:125918600-125918600	A	G	Cys154Arg	460T>C	C	Epilepsy, pyridoxine-dependent	DM	Coughlin,et al.J Inherit Metab Dis,42,353,2019[PMID:30043187]|30919572
ALDH7A1	5:125911107-125911107	C	T	IVS7 ds G-A +5	695+5G>A	J	Epilepsy, pyridoxine-dependent	DM?	Mills,et al.Brain,133,2148,2010[PMID:20554659]|25525159
ALDH7A1	5:125889984-125889984	C	G	Gly399Arg	1195G>C	C	Epilepsy, pyridoxine-dependent	DM	Al-Saman,et al.Neurosciences (Riyadh),17,371,2012[PMID:23022904]
ALDH7A1	5:125880708-125880717	AGTACTAGTG	A	del 9 bp non-coding DNA	1566-6_1568delCACTAGTAC	缺失	Epilepsy, pyridoxine-dependent	DM	Xue,et al.Epilepsy Res,118,1,2015[PMID:26555630]|31737911
ALDH7A1	#NA:#NA-#NA	#NA	#NA	deletion c.567_611del45 bp, ex. 7		缺失	Epilepsy, pyridoxine-dependent	DM	Plecko,et al.Hum Mutat,28,19,2007[PMID:17068770]
ALDH7A1	5:125903988-125903988	C	T	Val278Val	834G>A	C	Epileptic encephalopathy, early onset	R	Kothur,et al.Seizure,59,132,2018[PMID:29852413]|30043187|31440721|31589614|36065636
ALDH7A1	5:125882020-125882020	T	G	Thr521Pro	1561A>C	C	Developmental disorder	DM?	Kaplanis,et al.Nature,586,757,2020[PMID:33057194]|35982159
ALDH7A1	5:125891622-125891622	C	T	IVS12 ds G-A +1	1093+1G>A	J	Epilepsy, pyridoxine-dependent	DM	Scharer,et al.J Inherit Metab Dis,33,571,2010[PMID:20814824]|29056246|30043187|34426522|34495967
ALDH7A1	5:125880703-125880703	T	C	Asn525Ser	1574A>G	C	Epilepsy, pyridoxine-dependent	DM	El Naofal,et al.Genome Med,15,5,2023[PMID:36703223]
ALDH7A1	5:125894966-125894966	G	C	Thr325Arg	974C>G	C	Epilepsy, pyridoxine-dependent	DM	Bennett,et al.Epilepsia,50,1167,2009[PMID:19128417]|22784480|30043187
ALDH7A1	5:125887814-125887814	C	T	Gly406Arg	1216G>A	C	Epilepsy, pyridoxine-dependent	DM	Kanno,et al.Mol Genet Metab,91,384,2007[PMID:17433748]
ALDH7A1	5:125904026-125904026	G	A	Arg266Term	796C>T	C	Epilepsy, pyridoxine-dependent	DM	Bennett,et al.Epilepsia,50,1167,2009[PMID:19128417]|25525159|30043187|31440721|31737911
ALDH7A1	5:125918633-125918633	C	G	Gly143Arg	427G>C	C	Epilepsy, pyridoxine-dependent	DM	van Karnebeek,et al.Mol Genet Metab,107,335,2012[PMID:23022070]
ALDH7A1	5:125911156-125911159	CCTT	C	del 3 bp non-coding DNA	651-3_651-1delAAG	缺失	Epilepsy, pyridoxine-dependent	DM	Bennett,et al.Epilepsia,50,1167,2009[PMID:19128417]|30043187
ALDH7A1	5:125912904-125912904	C	G	IVS5 as G-C -1	518-1G>C	J	Epilepsy, pyridoxine-dependent	DM	Mills,et al.Nat Med,12,307,2006[PMID:16491085]|30043187|34426522
ALDH7A1	5:125912892-125912892	C	G	Ala177Pro	529G>C	C	Epilepsy, pyridoxine-dependent	DM	Coughlin,et al.J Inherit Metab Dis,42,353,2019[PMID:30043187]
ALDH7A1	5:125887729-125887733	TAGAG	T	del 4 bp codon 433	1297_1300delCTCT	缺失	Epilepsy	DM	Zou,et al.Brain,144,3623,2021[PMID:34145886]
ALDH7A1	5:125894957-125894957	T	C	Gln328Arg	983A>G	C	Epilepsy, pyridoxine-dependent	DM	Mills,et al.Brain,133,2148,2010[PMID:20554659]
ALDH7A1	5:125885897-125885897	C	T	Arg469His	1406G>A	C	Epilepsy, pyridoxine-dependent	DM	Coughlin,et al.J Inherit Metab Dis,42,353,2019[PMID:30043187]
ALDH7A1	#NA:#NA-#NA	#NA	#NA	deletion ex. 1		缺失	Epilepsy, pyridoxine-dependent	DM	Jiao,et al.Dev Med Child Neurol,62,315,2019[PMID:31737911]
ALDH7A1	#NA:#NA-#NA	#NA	#NA	deletion 70,283bp incl ex. 18 & 3'UTR		缺失	Epilepsy, pyridoxine-dependent	DM	Mefford,et al.Neurology,85,756,2015[PMID:26224730]
ALDH7A1	5:125887754-125887754	T	G	Thr426Pro	1276A>C	C	Epilepsy, pyridoxine-dependent	DM?	Mills,et al.Brain,133,2148,2010[PMID:20554659]
ALDH7A1	5:125919653-125919653	G	A	Arg122Trp	364C>T	C	Epilepsy, pyridoxine-dependent	DM	Jiao,et al.Dev Med Child Neurol,62,315,2019[PMID:31737911]|30043187|33868381|34926809
ALDH7A1	5:125928370-125928371	TC	T	del 1 bp codon 99	297delG	缺失	Epilepsy, pyridoxine-dependent	DM	Tincheva,et al.Neurol Sci,36,2209,2015[PMID:26232297]
ALDH7A1	5:125918650-125918650	C	T	Gly137Glu	410G>A	C	Epilepsy, pyridoxine-dependent	DM	Yang,et al.PLoS One,9,e92803,2014[PMID:24664145]|31737911
ALDH7A1	5:125903944-125903948	CACTT	C	del 4 bp non-coding DNA	871+3_871+6delAAGT	缺失	Epilepsy, pyridoxine-dependent	DM	Mills,et al.Brain,133,2148,2010[PMID:20554659]|20370816
ALDH7A1	5:125929048-125929048	G	A	Arg81Term	241C>T	C	Epilepsy, pyridoxine-dependent	DM	Mills,et al.Brain,133,2148,2010[PMID:20554659]|25525159|30043187|31980526|34671977
ALDH7A1	5:125919700-125919700	G	A	Pro106Leu	317C>T	C	Epilepsy, pyridoxine-dependent	DM	Mills,et al.Brain,133,2148,2010[PMID:20554659]
ALDH7A1	5:125894990-125894990	G	A	Ser317Leu	950C>T	C	Epilepsy, pyridoxine-dependent	DM	Mills,et al.Brain,133,2148,2010[PMID:20554659]|26224730|30043187
ALDH7A1	5:125885959-125885959	A	T	Asn448Lys	1344T>A	C	Epilepsy, pyridoxine-dependent	DM	Bennett,et al.Epilepsia,50,1167,2009[PMID:19128417]|23022070|30043187
ALDH7A1	5:125894975-125894975	G	A	Ala322Val	965C>T	C	Epilepsy, pyridoxine-dependent	DM	Yang,et al.PLoS One,9,e92803,2014[PMID:24664145]|23916709|30043187|31487502|31737911|32173089|34145886|37250406
ALDH7A1	5:125885933-125885933	C	A	Ser457Ile	1370G>T	C	Epilepsy, pyridoxine-dependent	DM	Coughlin,et al.J Inherit Metab Dis,42,353,2019[PMID:30043187]
ALDH7A1	5:125912816-125912816	C	A	Gly202Val	605G>T	C	Epilepsy, pyridoxine-dependent	DM	Plecko,et al.Hum Mutat,28,19,2007[PMID:17068770]
ALDH7A1	5:125885678-125885678	A	AG	ins 1 bp codon 478	1431dupC	插入	Epilepsy, pyridoxine-dependent	DM	Trujillano,et al.Eur J Hum Genet,25,176,2017[PMID:27848944]
ALDH7A1	5:125882025-125882025	C	CTTCTCATGTACTG	ins 13 bp codon 519	1543_1555dupCAGTACATGAGAA	插入	Epilepsy, pyridoxine-dependent	DM	Coughlin,et al.J Inherit Metab Dis,42,353,2019[PMID:30043187]
ALDH7A1	5:125912903-125912917	CCTGAGGACAGAAAA	TG	del 15 bp / ins 2 bp non-coding DNA	518-14_518delTTTTCTGTCCTCAGGinsCA	缺失	Epilepsy, early-onset	DM	Stan?k,et al.Orphanet J Rare Dis,13,71,2018[PMID:29720203]
ALDH7A1	5:125903981-125903981	G	A	Gln281Term	841C>T	C	Epilepsy, pyridoxine-dependent	DM	P?rez,et al.Epilepsia,54,239,2013[PMID:23350806]|30043187
ALDH7A1	5:125880710-125880710	T	C	Thr523Ala	1567A>G	C	Cholesteatoma	DM?	Cardenas,et al.PLoS One,18,e0272174,2023[PMID:36920900]
ALDH7A1	5:125906469-125906469	C	T	IVS8 ds G-A +5	773+5G>A	J	Epilepsy and/or neurodevelopmental disorders	DM	Lindy,et al.Epilepsia,59,1062,2018[PMID:29655203]|30043187
ALDH7A1	5:125903950-125903950	C	A	IVS9 ds G-T +1	871+1G>T	J	Epilepsy, pyridoxine-dependent	DM	P?rez,et al.Epilepsia,54,239,2013[PMID:23350806]
ALDH7A1	5:125885668-125885668	A	T	Val481Glu	1442T>A	C	Epilepsy, pyridoxine-dependent	DM	Al-Dewik,et al.Am J Med Genet A,179,927,2019[PMID:30919572]
ALDH7A1	5:125911143-125911143	T	C	Thr222Ala	664A>G	C	Epilepsy, syndromic	DM	Tumien?,et al.Clin Genet,93,1057,2018[PMID:29286531]|30043187
ALDH7A1	5:125894958-125894958	G	A	Gln328Term	982C>T	C	Epilepsy, pyridoxine-dependent	DM	Coughlin,et al.J Inherit Metab Dis,42,353,2019[PMID:30043187]
ALDH7A1	5:125887716-125887716	G	T	Phe438Leu	1314C>A	C	Epilepsy, pyridoxine-dependent	DM?	Millet,et al.Eur J Paediatr Neurol,15,74,2011[PMID:20427214]|24613284|30043187
ALDH7A1	5:125882015-125882015	C	A	IVS17 ds G-T +1	1565+1G>T	J	Epilepsy, pyridoxine-dependent	DM	Mercimek-Mahmutoglu,et al.Mol Genet Metab,110,197,2013[PMID:23683770]|24789515|30043187|34495967
ALDH7A1	5:125891628-125891628	C	T	Trp363Term	1088G>A	C	Epilepsy, pyridoxine-dependent	DM	Bennett,et al.Epilepsia,50,1167,2009[PMID:19128417]|25525159
ALDH7A1	5:125894992-125894993	TG	T	del 1 bp codon 316	947delC	缺失	Epilepsy, pyridoxine-dependent	DM	Coughlin,et al.J Inherit Metab Dis,42,353,2019[PMID:30043187]
ALDH7A1	5:125885976-125885976	C	A	Glu443Term	1327G>T	C	Epilepsy, infantile-onset	DM	Boonsimma,et al.Eur J Hum Genet,31,179,2023[PMID:36198807]
ALDH7A1	5:125885943-125885943	C	T	Gly454Arg	1360G>A	C	Epileptic encephalopathy	DM	Mathis,et al.J Inherit Metab Dis,39,733,2016[PMID:27342130]
ALDH7A1	5:125918566-125918566	C	T	Gly165Glu	494G>A	C	Epilepsy, pyridoxine-dependent	DM	Coughlin,et al.J Inherit Metab Dis,42,353,2019[PMID:30043187]
ALDH7A1	5:125904021-125904021	C	<DEL>	deletion 1122 bp I9E9-1095 to E9+26	774-1095_800del1122	缺失	Epilepsy, pyridoxine-dependent	DM	Coughlin,et al.J Inherit Metab Dis,42,353,2019[PMID:30043187]
ALDH7A1	5:125882029-125882029	T	C	Arg518Gly	1552A>G	C	Epilepsy, pyridoxine-dependent	DM	Baumgart,et al.J Child Neurol,29,704,2014[PMID:24114605]
ALDH7A1	5:125910150-125910150	A	<DEL>	deletion 2366bp incl ex. 7	650+255_695+961del2366	缺失	Epilepsy, pyridoxine-dependent	DM	Mefford,et al.Neurology,85,756,2015[PMID:26224730]
ALDH7A1	5:125885945-125885945	T	C	Gln453Arg	1358A>G	C	Seizures, folinic-acid responsive	DM	Gallagher,et al.Ann Neurol,65,550,2009[PMID:19142996]|24613284|30043187
ALDH7A1	5:125889987-125889987	C	G	Gly398Arg	1192G>C	C	Epilepsy, pyridoxine-dependent	DM	Mercimek-Mahmutoglu,et al.Pediatrics,129,e1368,2012[PMID:22529283]|23022070
ALDH7A1	5:125882028-125882028	C	G	Arg518Thr	1553G>C	C	Epilepsy, pyridoxine-dependent	DM	Zhang,et al.PLoS One,10,e0141782,2015[PMID:26544041]|31737911|34671977|35571021
ALDH7A1	5:125912891-125912891	G	T	Ala177Glu	530C>A	C	Epilepsy, pyridoxine-dependent	DM?	Mills,et al.Brain,133,2148,2010[PMID:20554659]|24664088|28087462|30043187|31440721|34495967
ALDH7A1	5:125880712-125880712	C	G	IVS17 as G-C -1	1566-1G>C	J	Epilepsy, pyridoxine-dependent	DM	Mills,et al.Brain,133,2148,2010[PMID:20554659]|30043187
ALDH7A1	5:125895017-125895017	T	C	Asp308Gly	923A>G	C	Epilepsy, pyridoxine-dependent	DM	Coughlin,et al.J Inherit Metab Dis,42,353,2019[PMID:30043187]
ALDH7A1	5:125885683-125885683	G	A	Ser476Leu	1427C>T	C	Epilepsy, pyridoxine-dependent	DM	Mills,et al.Brain,133,2148,2010[PMID:20554659]
ALDH7A1	5:125885683-125885683	G	C	Ser476Term	1427C>G	C	Epilepsy, pyridoxine-dependent	DM	Russell,et al.Pediatr Neurol,47,141,2012[PMID:22759694]
ALDH7A1	5:125930844-125930844	C	CTGGT	ins 4 bp codon 16	43_46dupACCA	插入	Epilepsy	DM	Truty,et al.Epilepsia Open,4,397,2019[PMID:31440721]
ALDH7A1	5:125930714-125930714	C	T	Trp59Term	177G>A	C	Epilepsy, pyridoxine-dependent	DM	Kanno,et al.Mol Genet Metab,91,384,2007[PMID:17433748]
ALDH7A1	5:125903957-125903957	T	C	Arg289Gly	865A>G	C	Epileptic encephalopathy, early onset	DM	Kothur,et al.Seizure,59,132,2018[PMID:29852413]
ALDH7A1	#NA:#NA-#NA	#NA	#NA	deletion ex. 8-13		缺失	Epilepsy, pyridoxine-dependent	DM	Jiao,et al.Dev Med Child Neurol,62,315,2019[PMID:31737911]
ALDH7A1	5:125919685-125919685	C	T	Gly111Glu	332G>A	C	Seizures, folinic-acid responsive	DM	Gallagher,et al.Ann Neurol,65,550,2009[PMID:19142996]|22784480|30043187|31440721
ALDH7A1	5:125903946-125903946	C	T	IVS9 ds G-A +5	871+5G>A	J	Epilepsy, pyridoxine-dependent	DM	Xue,et al.Epilepsy Res,118,1,2015[PMID:26555630]|28962114|30043187|31737911
ALDH7A1	5:125930862-125930862	A	C	Val10Gly	29T>G	C	Autism spectrum disorder	DM?	Fu,et al.Nat Genet,54,1320,2022[PMID:35982160]|35982159
ALDH7A1	5:125885669-125885669	C	A	Val481Leu	1441G>T	C	Epilepsy and/or neurodevelopmental disorders	DM	Lindy,et al.Epilepsia,59,1062,2018[PMID:29655203]
ALDH7A1	5:125885887-125885887	C	A	IVS15 ds G-T +1	1415+1G>T	J	Epilepsy, pyridoxine-dependent	DM	Jiao,et al.Dev Med Child Neurol,62,315,2019[PMID:31737911]
ALDH7A1	5:125885681-125885681	C	T	Asp477Asn	1429G>A	C	Epilepsy, pyridoxine-dependent	DM	Kanno,et al.Mol Genet Metab,91,384,2007[PMID:17433748]
ALDH7A1	5:125930699-125930700	CT	C	del 1 bp codon 64	191delA	缺失	Seizures, folinic-acid responsive	DM	Gallagher,et al.Ann Neurol,65,550,2009[PMID:19142996]|30043187
ALDH7A1	#NA:#NA-#NA	#NA	#NA	deletion ~10kb incl ex. 8-9		缺失	Epilepsy, pyridoxine-dependent	DM	Mefford,et al.Neurology,85,756,2015[PMID:26224730]
ALDH7A1	5:125912832-125912832	G	A	Pro197Ser	589C>T	C	Epilepsy, pyridoxine-dependent	DM	Mills,et al.Brain,133,2148,2010[PMID:20554659]|30043187|31302938|31440721|31589614
ALDH7A1	5:125891660-125891662	CTT	C	del 2 bp codon 352	1054_1055delAA	缺失	Intellectual disability and epilepsy	DM	von Brauchitsch,et al.Epilepsia Open,8,497,2023[PMID:36896643]
ALDH7A1	5:125880679-125880680	GC	G	del 1 bp codon 533	1597delG	缺失	Epilepsy, pyridoxine-dependent	DM	Mills,et al.Nat Med,12,307,2006[PMID:16491085]|27186704|30043187|36964972
ALDH7A1	5:125894999-125895004	ACTAAG	A	del 5 bp codon 312	936_940delCTTAG	缺失	Epilepsy, pyridoxine-dependent	DM	Millet,et al.Eur J Paediatr Neurol,15,74,2011[PMID:20427214]|30043187
ALDH7A1	5:125887825-125887825	A	AT	ins 1 bp codon 402	1204dupA	插入	Epilepsy, pyridoxine-dependent	DM	Bennett,et al.Epilepsia,50,1167,2009[PMID:19128417]
ALDH7A1	5:125918667-125918667	C	T	IVS4 as G-A -1	394-1G>A	J	Epilepsy, pyridoxine-dependent	DM	Coughlin,et al.J Inherit Metab Dis,42,353,2019[PMID:30043187]
ALDH7A1	5:125919623-125919623	C	T	IVS4 ds G-A +1	393+1G>A	J	Epilepsy, pyridoxine-dependent	DM	Ben Younes,et al.Arch Pediatr,24,241,2017[PMID:28131559]
ALDH7A1	5:125889983-125889983	C	A	Gly399Val	1196G>T	C	Epilepsy, pyridoxine-dependent	DM	Dowa,et al.Oxf Med Case Reports,2020,99,2020[PMID:32395249]
ALDH7A1	5:125885986-125885986	C	G	IVS14 as G-C -1	1318-1G>C	J	Epilepsy, early-onset	DM	Stan?k,et al.Orphanet J Rare Dis,13,71,2018[PMID:29720203]
ALDH7A1	5:125887751-125887751	C	G	Glu427Gln	1279G>C	C	Epilepsy, pyridoxine-dependent	DM	Mills,et al.Nat Med,12,307,2006[PMID:16491085]|20370816|22371912|22759694|22784480|23022070|23430810|26224730|28832562|29056246|29401530|29453417|2945
ALDH7A1	5:125929108-125929108	A	C	IVS1 as T-G -12	193-12T>G	J	Epileptic encephalopathy	DM?	Mitta,et al.Epilepsy Res,166,106398,2020[PMID:32593896]|31069529
ALDH7A1	5:125894979-125894979	C	T	Ala321Thr	961G>A	C	Epilepsy, pyridoxine-dependent	DM	Jiao,et al.Dev Med Child Neurol,62,315,2019[PMID:31737911]
ALDH7A1	5:125912825-125912825	G	A	Ala199Val	596C>T	C	Epilepsy, pyridoxine-dependent	DM	Mills,et al.Nat Med,12,307,2006[PMID:16491085]|20370816|22784480|29661537|31302938|34426522
ALDH7A1	5:125896786-125896786	T	A	Asn301Ile	902A>T	C	Epilepsy, pyridoxine-dependent	DM	Plecko,et al.Hum Mutat,28,19,2007[PMID:17068770]|22784480|23022070|24664145|30043187|31737911
ALDH7A1	5:125880692-125880692	C	T	Asp529Asn	1585G>A	C	Epilepsy, pyridoxine-dependent	DM?	Coughlin,et al.J Inherit Metab Dis,42,353,2019[PMID:30043187]
ALDH7A1	5:125930704-125930704	C	A	Gly63Term	187G>T	C	Epilepsy, pyridoxine-dependent	DM	Coughlin,et al.J Inherit Metab Dis,42,353,2019[PMID:30043187]|37776661
ALDH7A1	5:125887798-125887798	G	A	Pro411Leu	1232C>T	C	Epilepsy, pyridoxine-dependent	DM	Nam,et al.Ann Clin Lab Sci,42,65,2012[PMID:22371912]
ALDH7A1	5:125885641-125885642	GC	G	del 1 bp codon 490	1468delG	缺失	Epilepsy and/or neurodevelopmental disorders	DM	Lindy,et al.Epilepsia,59,1062,2018[PMID:29655203]|34426522
ALDH7A1	5:125885671-125885671	A	G	Ile480Thr	1439T>C	C	Epilepsy, infantile-onset	DM	Boonsimma,et al.Eur J Hum Genet,31,179,2023[PMID:36198807]
ALDH7A1	5:125896816-125896816	C	T	Gly291Glu	872G>A	C	Epilepsy, pyridoxine-dependent	DM	Plecko,et al.Hum Mutat,28,19,2007[PMID:17068770]|23022070|26224730|28087462
ALDH7A1	5:125918566-125918566	C	A	Gly165Val	494G>T	C	Seizures, folinic-acid responsive	DM	Gallagher,et al.Ann Neurol,65,550,2009[PMID:19142996]|28087462
ALDH7A1	5:125889978-125889978	C	T	IVS13 ds G-A +1	1200+1G>A	J	Epilepsy, pyridoxine-dependent	DM	Dowa,et al.Oxf Med Case Reports,2020,99,2020[PMID:32395249]
ALDH7A1	5:125918644-125918644	A	AT	ins 1 bp codon 139	415dupA	插入	Epilepsy, pyridoxine-dependent	DM	Peng,et al.CNS Neurosci Ther,25,14,2019[PMID:29933521]
ALDH7A1	5:125889987-125889987	C	T	Gly398Arg	1192G>A	C	Epilepsy, pyridoxine-dependent	DM	Coughlin,et al.J Inherit Metab Dis,42,353,2019[PMID:30043187]
ALDH7A1	5:125887750-125887750	T	C	Glu427Gly	1280A>G	C	Epilepsy, pyridoxine-dependent	DM	Bennett,et al.Epilepsia,50,1167,2009[PMID:19128417]|22784480|26224730|30043187|31652343
ALDH7A1	5:125885879-125885891	AAGTTGTACCCAA	CCCAAC	del 13 bp / ins 6 bp codon 471	1412_1415+9delTTGGGTACAACTTinsGTTGGG	插入、缺失	Epilepsy, pyridoxine-dependent	DM	Coughlin,et al.J Inherit Metab Dis,42,353,2019[PMID:30043187]
ALDH7A1	5:125903950-125903950	C	T	IVS9 ds G-A +1	871+1G>A	J	Epilepsy, pyridoxine-dependent	DM	Coughlin,et al.J Inherit Metab Dis,42,353,2019[PMID:30043187]
ALDH7A1	5:125930696-125930696	T	TA	ins 1 bp non-coding DNA	192+2dupT	插入	Epilepsy, pyridoxine-dependent	DM	Coughlin,et al.J Inherit Metab Dis,42,353,2019[PMID:30043187]
ALDH7A1	5:125896802-125896802	C	A	Glu296Term	886G>T	C	Epilepsy, pyridoxine-dependent	DM	Chau,et al.NPJ Genom Med,7,2022[PMID:35314707]
ALDH7A1	5:125887768-125887768	G	A	Ala421Val	1262C>T	C	Epilepsy, pyridoxine-dependent	DM	Coughlin,et al.J Inherit Metab Dis,42,353,2019[PMID:30043187]
ALDH7A1	5:125891655-125891655	T	C	Tyr354Cys	1061A>G	C	Epilepsy, pyridoxine-dependent	DM	Nam,et al.Ann Clin Lab Sci,42,65,2012[PMID:22371912]|31737911|33822359|33868381|34489640|34569664
ALDH7A1	5:125882023-125882023	A	G	Ser520Pro	1558T>C	C	Epilepsy, pyridoxine-dependent	DM	P?rez,et al.Epilepsia,54,239,2013[PMID:23350806]
ALDH7A1	5:125907053-125907053	C	G	IVS7 as G-C -502	696-502G>C	J	Epilepsy, pyridoxine-dependent	DM	Milh,et al.Mol Genet Metab,105,684,2012[PMID:22305855]|30043187
ALDH7A1	5:125885627-125885627	C	T	Ala495Thr	1483G>A	C	Epilepsy, pyridoxine-dependent	DM	Mercimek-Mahmutoglu,et al.Mol Genet Metab,110,197,2013[PMID:23683770]|24789515|30043187|35782612
ALDH7A1	5:125930840-125930840	C	CT	ins 1 bp codon 17	50dupA	插入	Epilepsy	DM	Truty,et al.Epilepsia Open,4,397,2019[PMID:31440721]
ALDH7A1	5:125912850-125912850	T	C	Ile191Val	571A>G	C	Intellectual disability with epilepsy	DM	Karaca,et al.Neuron,88,499,2015[PMID:26539891]
ALDH7A1	5:125930727-125930727	T	TAC	ins 2 bp codon 55	162_163dupGT	插入	Epilepsy, pyridoxine-dependent	DM	Yang,et al.Clin Genet,101,101,2022[PMID:34671977]
ALDH7A1	#NA:#NA-#NA	#NA	#NA	deletion ex. 12		缺失	Epilepsy, focal	DM	Jiang,et al.Front Mol Neurosci,14,699574,2021[PMID:34489640]
ALDH7A1	5:125885898-125885898	G	A	Arg469Cys	1405C>T	C	Neurodevelopmental disorder with epilepsy	DM?	Shafique,et al.Gene,879,147599,2023[PMID:37393059]
ALDH7A1	5:125885616-125885616	C	T	IVS16 ds G-A +5	1489+5G>A	J	Epilepsy, pyridoxine-dependent	DM	Striano,et al.Epilepsia,50,933,2009[PMID:18717709]|24848745|30043187|34426522|36703223
ALDH7A1	5:125880679-125880679	G	T	Ala533Asp	1598C>A	C	Developmental and epileptic encephalopathy	DM?	Mitta,et al.Epilepsy Res,166,106398,2020[PMID:32593896]|31069529
ALDH7A1	5:125912861-125912861	A	G	Leu187Pro	560T>C	C	Autism spectrum disorder	DM?	Fu,et al.Nat Genet,54,1320,2022[PMID:35982160]
ALDH7A1	5:125889995-125889995	A	C	Val395Gly	1184T>G	C	Epilepsy, pyridoxine-dependent	DM	Plecko,et al.Hum Mutat,28,19,2007[PMID:17068770]|24613284
ALDH7A1	5:125912816-125912816	C	T	Gly202Asp	605G>A	C	Epilepsy, pyridoxine-dependent	DM	Coughlin,et al.J Inherit Metab Dis,42,353,2019[PMID:30043187]
ALDH7A1	5:125894931-125894931	C	T	IVS11 ds G-A +1	1008+1G>A	J	Epilepsy, pyridoxine-dependent	DM	Yang,et al.PLoS One,9,e92803,2014[PMID:24664145]|28100327|28962114|31737911|34120799|34671977|35217970
ALDH7A1	5:125918579-125918579	A	G	Ser161Pro	481T>C	C	Epilepsy, pyridoxine-dependent	DM	Coughlin,et al.J Inherit Metab Dis,42,353,2019[PMID:30043187]
ALDH7A1	5:125928389-125928389	C	CT	ins 1 bp codon 92	278dupA	插入	Epilepsy, pyridoxine-dependent	DM	Mills,et al.Brain,133,2148,2010[PMID:20554659]
ALDH7A1	5:125903411-125903411	A	<DEL>	deletion incl. ex. 1-9 + ex. 1-4 of PHAX	-25939_871+539del53418	缺失	Epilepsy, infantile-onset	DM	Boonsimma,et al.Eur J Hum Genet,31,179,2023[PMID:36198807]
ALDH7A1	5:125918618-125918618	G	A	Gln148Term	442C>T	C	Epilepsy, pyridoxine-dependent	DM	Coughlin,et al.J Inherit Metab Dis,42,353,2019[PMID:30043187]
ALDH7A1	#NA:#NA-#NA	#NA	#NA	deletion ex. 7		缺失	Epilepsy, pyridoxine-dependent	DM	Coughlin,et al.J Inherit Metab Dis,42,353,2019[PMID:30043187]
ALDH7A1	5:125919671-125919671	G	A	Gln116Term	346C>T	C	Epileptic encephalopathy	DM	Mathis,et al.J Inherit Metab Dis,39,733,2016[PMID:27342130]|29661537
ALDH7A1	5:125890064-125890064	A	G	Leu372Pro	1115T>C	C	Epilepsy, pyridoxine-dependent	DM	Jiao,et al.Dev Med Child Neurol,62,315,2019[PMID:31737911]
ALDH7A1	5:125930697-125930697	A	C	IVS1 ds T-G +2	192+2T>G	J	Epilepsy, pyridoxine-dependent	DM	Scharer,et al.J Inherit Metab Dis,33,571,2010[PMID:20814824]|30043187
ALDH7A1	5:125882025-125882025	C	T	Arg519Lys	1556G>A	C	Epilepsy, pyridoxine-dependent	DM	Jagadeesh,et al.Paediatr Int Child Health,33,113,2013[PMID:23925287]|30043187|31069529|34426522
ALDH7A1	5:125896785-125896787	ATT	A	del 2 bp codon 301	901_902delAA	缺失	Epilepsy, pyridoxine-dependent	DM	P?rez,et al.Epilepsia,54,239,2013[PMID:23350806]|31589614
ALDH7A1	5:125928355-125928355	C	T	IVS3 ds G-A +1	312+1G>A	J	Epilepsy, pyridoxine-dependent	DM	Yeghiazaryan,et al.Eur J Paediatr Neurol,15,547,2011[PMID:21733724]|25525159|30043187
ALDH7A1	5:125885895-125885895	A	C	Trp470Gly	1408T>G	C	Epilepsy, pyridoxine-dependent	DM	Jiao,et al.Dev Med Child Neurol,62,315,2019[PMID:31737911]|37250406
ALDH7A1	5:125885968-125885968	A	TTT	del 1 bp / ins 3 bp codon 445	1335delTinsAAA	缺失	Epilepsy, pyridoxine-dependent	DM	Coughlin,et al.J Inherit Metab Dis,42,353,2019[PMID:30043187]
ALDH7A1	5:125912772-125912772	A	T	Trp217Arg	649T>A	C	Epilepsy, pyridoxine-dependent	DM	Jiao,et al.Dev Med Child Neurol,62,315,2019[PMID:31737911]
ALDH7A1	5:125894936-125894936	C	T	Arg335Gln	1004G>A	C	Epilepsy, pyridoxine-dependent	DM	Plecko,et al.Hum Mutat,28,19,2007[PMID:17068770]|22784480|30043187|31589614
ALDH7A1	5:125928354-125928354	A	T	IVS3 ds T-A +2	312+2T>A	J	Epilepsy, pyridoxine-dependent	DM	Mills,et al.Nat Med,12,307,2006[PMID:16491085]|25525159
ALDH7A1	5:125919689-125919689	G	A	Arg110Term	328C>T	C	Epilepsy, pyridoxine-dependent	DM	Mills,et al.Nat Med,12,307,2006[PMID:16491085]|25525159|26101365|29286531|30043187|31019026|31440721|31564432|31623504|31990480|34426522|34569664|3464
ALDH7A1	#NA:#NA-#NA	#NA	#NA	deletion incl. ex. 13-18		缺失	Epilepsy, pyridoxine-dependent	DM	P?rez,et al.Epilepsia,54,239,2013[PMID:23350806]
ALDH7A1	5:125885943-125885945	CCT	C	del 2 bp codon 453	1358_1359delAG	缺失	Epilepsy, pyridoxine-dependent	DM	Coughlin,et al.J Inherit Metab Dis,42,353,2019[PMID:30043187]
ALDH7A1	5:125906552-125906552	C	A	IVS7 as G-T -1	696-1G>T	J	Epilepsy, pyridoxine-dependent	DM	Coughlin,et al.J Inherit Metab Dis,42,353,2019[PMID:30043187]
ALDH7A1	5:125885619-125885619	A	G	IVS16 ds T-C +2	1489+2T>C	J	Epilepsy, pyridoxine-dependent	DM	Mills,et al.Brain,133,2148,2010[PMID:20554659]
ALDH7A1	5:125896793-125896793	C	T	Gly299Arg	895G>A	C	Epilepsy, pyridoxine-dependent	DM	Coughlin,et al.J Inherit Metab Dis,42,353,2019[PMID:30043187]
ALDH7A1	5:125890067-125890067	G	A	Pro371Leu	1112C>T	C	Epilepsy, pyridoxine-dependent	DM	Jung,et al.Mol Genet Metab,110,237,2013[PMID:23953072]|30043187|34426522
ALDH7A1	5:125918615-125918615	C	T	Glu149Lys	445G>A	C	Epilepsy, pyridoxine-dependent	DM	Coughlin,et al.J Inherit Metab Dis,42,353,2019[PMID:30043187]
ALDH7A1	5:125887729-125887729	T	C	Tyr434Cys	1301A>G	C	Focal epilepsy	DM	Atli,et al.Intern Med J,2021[PMID:33528079]
ALDH7A1	5:125885891-125885891	A	AC	ins 1 bp codon 471	1411_1412insG	插入	Epileptic encephalopathy	DM	Mitta,et al.Epilepsy Res,166,106398,2020[PMID:32593896]|31069529
ALDH7A1	5:125912835-125912835	A	T	Phe196Ile	586T>A	C	Epilepsy, pyridoxine-dependent	DM	Coughlin,et al.J Inherit Metab Dis,42,353,2019[PMID:30043187]
ALDH7A1	5:125903988-125903989	CA	C	del 1 bp codon 278	833delT	缺失	Epilepsy, pyridoxine-dependent	DM	Mills,et al.Brain,133,2148,2010[PMID:20554659]|20370816
ALDH7A1	5:125882068-125882068	C	G	Gly505Arg	1513G>C	C	Epilepsy, pyridoxine-dependent	DM	Bennett,et al.Epilepsia,50,1167,2009[PMID:19128417]|22784480|30043187|31440721|31589614|31980526|32685344|34926809
ALDH7A1	5:125887738-125887738	G	A	Pro431Leu	1292C>T	C	Epilepsy, pyridoxine-dependent	DM	Kanno,et al.Mol Genet Metab,91,384,2007[PMID:17433748]|30043187
ALDH7A1	5:125885936-125885936	G	A	Ser456Leu	1367C>T	C	Brain malformations	DM	Toldo,et al.Eur J Paediatr Neurol,S1090,2018[PMID:30005813]
ALDH7A1	5:125894955-125894956	TC	T	del 1 bp codon 328	984delG	缺失	Epilepsy and/or neurodevelopmental disorders	DM	Lindy,et al.Epilepsia,59,1062,2018[PMID:29655203]
ALDH7A1	5:125882033-125882033	G	T	Tyr516Term	1548C>A	C	Epilepsy, pyridoxine-dependent	DM	Coughlin,et al.J Inherit Metab Dis,42,353,2019[PMID:30043187]
ALDH7A1	5:125918657-125918657	C	A	Glu135Term	403G>T	C	Epilepsy, pyridoxine-dependent	DM	P?rez,et al.Epilepsia,54,239,2013[PMID:23350806]
ALDH7A1	5:125930699-125930699	C	G	Glu64Asp	192G>C	C	Epilepsy	DM	Truty,et al.Epilepsia Open,4,397,2019[PMID:31440721]
ALDH7A1	5:125891644-125891644	G	A	Arg358Term	1072C>T	C	Epilepsy, pyridoxine-dependent	DM	Jiao,et al.Dev Med Child Neurol,62,315,2019[PMID:31737911]|30043187|34426522
ALDH7A1	#NA:#NA-#NA	#NA	#NA	deletion ex. 6		缺失	Epilepsy, pyridoxine-dependent	DM	Jiao,et al.Dev Med Child Neurol,62,315,2019[PMID:31737911]
ALDH7A1	5:125912814-125912814	A	C	Trp203Gly	607T>G	C	Epilepsy, pyridoxine-dependent	DM	Mills,et al.Brain,133,2148,2010[PMID:20554659]|22784480|26224730|31302938|31589614
ALDH7A1	5:125918593-125918593	T	C	Tyr156Cys	467A>G	C	Epilepsy, pyridoxine-dependent	DM	Coughlin,et al.J Inherit Metab Dis,42,353,2019[PMID:30043187]
ALDH7A1	5:125894937-125894937	G	A	Arg335Term	1003C>T	C	Epilepsy, pyridoxine-dependent	DM	Plecko,et al.Hum Mutat,28,19,2007[PMID:17068770]|24664088|25525159|30043187|31440721|34495967
ALDH7A1	5:125887749-125887749	C	A	Glu427Asp	1281G>T	C	Epilepsy, pyridoxine-dependent	DM	Bennett,et al.Epilepsia,50,1167,2009[PMID:19128417]|30043187|31652343
ALDH7A1	5:125887727-125887729	CAT	C	del 2 bp codon 434	1301_1302delAT	缺失	Epilepsy, pyridoxine-dependent	DM	Scharer,et al.J Inherit Metab Dis,33,571,2010[PMID:20814824]|30043187
ALDH7A1	5:125885930-125885930	C	T	Ser458Asn	1373G>A	C	Epilepsy, pyridoxine-dependent	DM	Plecko,et al.Hum Mutat,28,19,2007[PMID:17068770]|22784480
