# Supplementary material for: Analysis of clinical features and genetic variants in Chinese children with pyridoxine-dependent epilepsy: a case series study
Source: Front Neurol. 2025 Sep 4;16:1609600. doi: 10.3389/fneur.2025.1609600 (PMC12443544; doi:10.3389/fneur.2025.1609600)
Supplement: Supplementary file 5 [file Table_2.xls]

## Sheet: Sheet1
No.	Sex	mutation site	Source of variants	Reported/Novel	birth history	Onset age of epilepsy(m.d)	Initial seizure types	Interictal VEEG	MRI	Age of regular oral vitamin B6		Initial dose of vitamin B6	Previous AEDS	Current age	Current dose of vitamin B6	Development
1	F	c.649T＞A，p.W217R	F	N	fetal distress	0.5	epileptic spasms	multifocal discharges (12d) → normal (40d)	normal	37d		8.9mg/kg	PB/TPM/VitB6	8y	3.3mg/kg/d	normal
		c.1547A＞G，p.Y516C	M	Y
2	F	c.1061A＞G，p.Y354C	F	Y	hypoxia	5	1. focal tonic 2. focal tonic evolving into bilateral clonic	borderline or normal	normal	22m		7.7mg/kg	LEV/VitB6	5y	5.2mg/kg/d	normal
		c.1008+1G>A	M	Y
3	M	c.1061A＞G，p.Y354C	F	Y	N	0.3	focal clonic	normal (46d) → focal or multifocal discharges (68d/3m) → normal (7m)	normal	3m		11.8mg/kg	TPM/VitB6	5y	6.3mg/kg/d	mild cognitive and gross motor backwardness
		c.1112C>A，p.P371Q	M	N
4	F	c.365G>C，p.R122P	F	N	N	0.17	1. focal tonic 2. focal tonic evolve into focal clonic 3. epileptic spasms	hypsarrhythmia (3m) → normal (13m)	subarachnoid enlargement	6m		8.9mg/kg	PB/TPM/VitB6	8y	3.3mg/kg/d	normal
		c.952+5G>A	M	Y
5	F	c.1008+1G>A	F	Y	N	0.7	focal tonic evolve into bilateral clonic	normal	subarachnoid enlargement	6m		7.7mg/kg	LEV/VitB6	5y	5.2mg/kg/d	normal
		c.1547A>G，p.Y516C	M	Y
6	M	c.1061A＞G，p.Y354C	F	Y	hypoxia	0.3	1. focal clonic 2. epileptic spasms	multifocal discharges (31d) → normal (10m)	enlarged lateral ventricles and large occipital pools	2m		11.8mg/kg	TPM/VitB6	5y	6.3mg/kg/d	mild cognitive and gross motor backwardness
		c.871+5G> A	M	Y
